# Supplementary material for: The Content and Location of 3-O-Sulfated Glucosamine Enable Differentiation of Ovine, Bovine and Porcine Heparins
Source: Biomolecules. 2026 Jul 14;16(7):1025. doi: 10.3390/biom16071025 (PMC13406788; doi:10.3390/biom16071025)
Supplement: Supplementary file 1 [file biomolecules-16-01025-s001.zip]

Archive with 1 entries (1 files):
- biomolecules-4377453-supplementary.pdf
